# Supplementary material for: β-Cyclodextrin-Based Supramolecular Imprinted Fiber Array for Highly Selective Detection of Parabens
Source: Int J Mol Sci. 2022 Sep 15;23(18):10753. doi: 10.3390/ijms231810753 (PMC9500753; doi:10.3390/ijms231810753)
Supplement: Supplementary file 1 [file ijms-23-10753-s001.zip]

Archive with 1 entries (1 files):
- ijms-1894712-supplementary.pdf
